# Supplementary material for: Acetylation of Checkpoint suppressor 1 enhances its stability and promotes the progression of triple-negative breast cancer
Source: Cell Death Discov. 2022 Dec 1;8:474. doi: 10.1038/s41420-022-01269-x (PMC9712368; doi:10.1038/s41420-022-01269-x)
Supplement: Supplementary file 3 — Supplementary table 2 [file 41420_2022_1269_MOESM3_ESM.xlsx]

## Sheet: Acetyl (K)Sites by MS
Proteins	Leading proteins	Protein	Protein names	Gene names	Fasta headers	Localization prob	PEP	Score	Score for localization	Number of Acetyl (K)	Amino acid	Sequence window	Acetyl (K) Probabilities	Position in peptide	Charge	Mass error [ppm]	Intensity	Positions within proteins
O00409	O00409	O00409	Forkhead box protein N3	FOXN3	sp|O00409|FOXN3_HUMAN Forkhead box protein N3 OS=Homo sapiens OX=9606 GN=FOXN3 PE=1 SV=1	1	4.45384e-13	155.97	70.1	2	K	WKNSVRHNLSLNKCFKKVDKERSQSIGKGSL	HNLSLNK(1)CFK(1)K	10	2	-0.25316	1250400000	173
O00409	O00409	O00409	Forkhead box protein N3	FOXN3	sp|O00409|FOXN3_HUMAN Forkhead box protein N3 OS=Homo sapiens OX=9606 GN=FOXN3 PE=1 SV=1	1	0.0190975	106.36	106.36	2	K	KNSVRHNLSLNKCFKKVDKERSQSIGKGSLW	CFK(1)K(1)VDK	4	2	0.37824	22956000	174
O00409	O00409	O00409	Forkhead box protein N3	FOXN3	sp|O00409|FOXN3_HUMAN Forkhead box protein N3 OS=Homo sapiens OX=9606 GN=FOXN3 PE=1 SV=1	1	8.66358e-05	110.77	110.77	1;2	K	EPKDSLGDSGYASQHKKRQHFAKARKVPSDT	DSLGDSGYASQHK(1)K(1)R	13	3	0.062224	1570500000	419
O00409	O00409	O00409	Forkhead box protein N3	FOXN3	sp|O00409|FOXN3_HUMAN Forkhead box protein N3 OS=Homo sapiens OX=9606 GN=FOXN3 PE=1 SV=1	1	8.66358e-05	110.77	110.77	2	K	PKDSLGDSGYASQHKKRQHFAKARKVPSDTL	DSLGDSGYASQHK(1)K(1)R	14	3	0.062224	827490000	420
O00409	O00409	O00409	Forkhead box protein N3	FOXN3	sp|O00409|FOXN3_HUMAN Forkhead box protein N3 OS=Homo sapiens OX=9606 GN=FOXN3 PE=1 SV=1	1	1.44748e-13	137.4	106.26	1	K	VVSGDPKEDHNYSSAKSSNARSTSPTSDSIS	EDHNYSSAK(1)SSNAR	9	2	-0.053745	7988700000	341
O00409	O00409	O00409	Forkhead box protein N3	FOXN3	sp|O00409|FOXN3_HUMAN Forkhead box protein N3 OS=Homo sapiens OX=9606 GN=FOXN3 PE=1 SV=1	1	0.000169953	77.391	44.415	1;2	K	SDTEEDDRKHSQKEPKDSLGDSGYASQHKKR	HSQK(1)EPK(1)DSLGDSGYASQHK	7	3	-0.33203	336770000	406
O00409	O00409	O00409	Forkhead box protein N3	FOXN3	sp|O00409|FOXN3_HUMAN Forkhead box protein N3 OS=Homo sapiens OX=9606 GN=FOXN3 PE=1 SV=1	1	5.38052e-24	179.37	72.243	2	K	RSCLNNITNRTAKGQKEQKETTKN_______	TAK(1)GQK(1)EQK	6	2	-0.51662	21576000000	482
O00409	O00409	O00409	Forkhead box protein N3	FOXN3	sp|O00409|FOXN3_HUMAN Forkhead box protein N3 OS=Homo sapiens OX=9606 GN=FOXN3 PE=1 SV=1	1	5.38052e-24	170.69	170.69	2	K	LNNITNRTAKGQKEQKETTKN__________	GQK(1)EQK(1)ETTK	6	2	0.1745	308660000	485
O00409	O00409	O00409	Forkhead box protein N3	FOXN3	sp|O00409|FOXN3_HUMAN Forkhead box protein N3 OS=Homo sapiens OX=9606 GN=FOXN3 PE=1 SV=1	1	4.45384e-13	155.97	70.1	1;2	K	PTGWKNSVRHNLSLNKCFKKVDKERSQSIGK	HNLSLNK(1)CFK(1)K	7	2	-0.25316	1669900000	170
O00409	O00409	O00409	Forkhead box protein N3	FOXN3	sp|O00409|FOXN3_HUMAN Forkhead box protein N3 OS=Homo sapiens OX=9606 GN=FOXN3 PE=1 SV=1	1	0.000169953	77.391	44.415	1;2	K	ESPSDTEEDDRKHSQKEPKDSLGDSGYASQH	HSQK(1)EPK(1)DSLGDSGYASQHK	4	3	-0.33203	348210000	403
O00409	O00409	O00409	Forkhead box protein N3	FOXN3	sp|O00409|FOXN3_HUMAN Forkhead box protein N3 OS=Homo sapiens OX=9606 GN=FOXN3 PE=1 SV=1	1	8.69525e-10	131.48	109.39	1	K	______MGPVMPPSKKPESSGISVSSGLSQC	K(1)PESSGISVSSGLSQCYGGSGFSK	1	3	-0.16138	364330000	10
O00409	O00409	O00409	Forkhead box protein N3	FOXN3	sp|O00409|FOXN3_HUMAN Forkhead box protein N3 OS=Homo sapiens OX=9606 GN=FOXN3 PE=1 SV=1	1	0.000161189	56.547	56.547	1	K	CIDPEYRQNLIQALKKTPYHPHPHVFNTPPT	K(1)TPYHPHPHVFNTPPTCPQAYQSTSGPPIWPGSTFFK	1	4	0.24914	30812000	205
O00409	O00409	O00409	Forkhead box protein N3	FOXN3	sp|O00409|FOXN3_HUMAN Forkhead box protein N3 OS=Homo sapiens OX=9606 GN=FOXN3 PE=1 SV=1	1	0.00109708	99.5	67.563	1;2	K	YASQHKKRQHFAKARKVPSDTLPLKKRRTEK	K(1)VPSDTLPLK(1)K	1	2	0.6604	7846600000	429
O00409	O00409	O00409	Forkhead box protein N3	FOXN3	sp|O00409|FOXN3_HUMAN Forkhead box protein N3 OS=Homo sapiens OX=9606 GN=FOXN3 PE=1 SV=1	1	0.00187526	75.509	75.509	2	K	HFAKARKVPSDTLPLKKRRTEKPPESDDEEM	VPSDTLPLK(1)K(1)R	9	2	0.60734	297020000	438
O00409	O00409	O00409	Forkhead box protein N3	FOXN3	sp|O00409|FOXN3_HUMAN Forkhead box protein N3 OS=Homo sapiens OX=9606 GN=FOXN3 PE=1 SV=1	1	0.00616463	75.509	75.509	2	K	FAKARKVPSDTLPLKKRRTEKPPESDDEEMK	VPSDTLPLK(1)K(1)R	10	2	0.60734	24794000	439
O00409	O00409	O00409	Forkhead box protein N3	FOXN3	sp|O00409|FOXN3_HUMAN Forkhead box protein N3 OS=Homo sapiens OX=9606 GN=FOXN3 PE=1 SV=1	1	2.67383e-07	104.53	104.53	1	K	MEDEELTNLNWLHESKNLLKSFGESVLRSVS	LEEGAMEDEELTNLNWLHESK(1)NLLK	21	3	-0.084955	1722200000	70
O00409	O00409	O00409	Forkhead box protein N3	FOXN3	sp|O00409|FOXN3_HUMAN Forkhead box protein N3 OS=Homo sapiens OX=9606 GN=FOXN3 PE=1 SV=1	1	1.31676e-19	163.65	163.65	1	K	ELTNLNWLHESKNLLKSFGESVLRSVSPVQD	NLLK(1)SFGESVLR	4	2	0.44293	1568400000	74
O00409	O00409	O00409	Forkhead box protein N3	FOXN3	sp|O00409|FOXN3_HUMAN Forkhead box protein N3 OS=Homo sapiens OX=9606 GN=FOXN3 PE=1 SV=1	1	0.00230704	120.65	70.525	1	K	DSGYASQHKKRQHFAKARKVPSDTLPLKKRR	RQHFAK(1)AR	6	3	0.017505	670770000	426
O00409	O00409	O00409	Forkhead box protein N3	FOXN3	sp|O00409|FOXN3_HUMAN Forkhead box protein N3 OS=Homo sapiens OX=9606 GN=FOXN3 PE=1 SV=1	1	2.85536e-33	191.49	116.06	1	K	KCFKKVDKERSQSIGKGSLWCIDPEYRQNLI	SQSIGK(1)GSLWCIDPEYR	6	3	0.024468	3515900000	185
O00409	O00409	O00409	Forkhead box protein N3	FOXN3	sp|O00409|FOXN3_HUMAN Forkhead box protein N3 OS=Homo sapiens OX=9606 GN=FOXN3 PE=1 SV=1	1	2.7825e-21	179.37	72.243	2	K	AGIRSCLNNITNRTAKGQKEQKETTKN____	TAK(1)GQK(1)EQK	3	2	-0.51662	21267000000	479
P0DMV9;P0DMV8;P17066	P0DMV9;P17066	P0DMV9	Heat shock 70 kDa protein 1B;Heat shock 70 kDa protein 1A;Heat shock 70 kDa protein 6	HSPA1B;HSPA1A;HSPA6	sp|P0DMV9|HS71B_HUMAN Heat shock 70 kDa protein 1B OS=Homo sapiens OX=9606 GN=HSPA1B PE=1 SV=1;sp|P0DMV8|HS71A_HUMAN Heat shock 70 kDa protein 1A OS=Homo sapiens OX=9606 GN=HSPA1A PE=1 SV=1;sp|P17066|HSP76_HUMAN Heat shock 70 kDa protein 6 OS=Homo sapiens	1	0.00258819	101.46	84.169	1;2	K	ILNVTATDKSTGKANKITITNDKGRLSKEEI;ILSVTATDRSTGKANKITITNDKGRLSKEEV	STGK(1)ANK(1)ITITNDK	7	2	-0.17956	159170000	500
P0DMV9;P0DMV8;P17066	P0DMV9;P17066	P0DMV9	Heat shock 70 kDa protein 1B;Heat shock 70 kDa protein 1A;Heat shock 70 kDa protein 6	HSPA1B;HSPA1A;HSPA6	sp|P0DMV9|HS71B_HUMAN Heat shock 70 kDa protein 1B OS=Homo sapiens OX=9606 GN=HSPA1B PE=1 SV=1;sp|P0DMV8|HS71A_HUMAN Heat shock 70 kDa protein 1A OS=Homo sapiens OX=9606 GN=HSPA1A PE=1 SV=1;sp|P17066|HSP76_HUMAN Heat shock 70 kDa protein 6 OS=Homo sapiens	1	0.00863555	84.169	84.169	2	K	ANGILNVTATDKSTGKANKITITNDKGRLSK;ANGILSVTATDRSTGKANKITITNDKGRLSK	STGK(1)ANK(1)ITITNDK	4	2	-0.17956	32998000	497
P20930	P20930	P20930	Filaggrin	FLG	sp|P20930|FILA_HUMAN Filaggrin OS=Homo sapiens OX=9606 GN=FLG PE=1 SV=3	1	0.00194123	79.474	79.474	1	K	SLERRNNRKGNKGRSKSPRETGGKRHESSSE	SK(1)SPRETGGK	2	2	0.28142	330300000	142
P36956	P36956	P36956	Sterol regulatory element-binding protein 1;Processed sterol regulatory element-binding protein 1	SREBF1	sp|P36956|SRBP1_HUMAN Sterol regulatory element-binding protein 1 OS=Homo sapiens OX=9606 GN=SREBF1 PE=1 SV=2	1	0.0156619	108.24	97.068	1	K	VATLAEIYVAAALRVKTSLPRALHFLTRFFL	VK(1)TSLPR	2	2	-0.22528	171220000	727
P52272	P52272	P52272	Heterogeneous nuclear ribonucleoprotein M	HNRNPM	sp|P52272|HNRPM_HUMAN Heterogeneous nuclear ribonucleoprotein M OS=Homo sapiens OX=9606 GN=HNRNPM PE=1 SV=3	1	0.00151073	94.191	94.191	1	K	APGPKGEGERPAQNEKRKEKNIKRGGNRFEP	GEGERPAQNEK(1)R	11	3	0.060571	38752000	48
P52272	P52272	P52272	Heterogeneous nuclear ribonucleoprotein M	HNRNPM	sp|P52272|HNRPM_HUMAN Heterogeneous nuclear ribonucleoprotein M OS=Homo sapiens OX=9606 GN=HNRNPM PE=1 SV=3	1	2.27621e-08	128.96	71.651	1	K	NEILSNALKRGEIIAKQGGGGGGGSVPGIER	RGEIIAK(1)QGGGGGGGSVPGIER	7	3	0.1525	95601000	388
P52272	P52272	P52272	Heterogeneous nuclear ribonucleoprotein M	HNRNPM	sp|P52272|HNRPM_HUMAN Heterogeneous nuclear ribonucleoprotein M OS=Homo sapiens OX=9606 GN=HNRNPM PE=1 SV=3	1	1.06318e-06	140.16	140.16	1	K	GMNMGRINEILSNALKRGEIIAKQGGGGGGG	INEILSNALK(1)R	10	2	0.33889	63176000	381
P52272	P52272	P52272	Heterogeneous nuclear ribonucleoprotein M	HNRNPM	sp|P52272|HNRPM_HUMAN Heterogeneous nuclear ribonucleoprotein M OS=Homo sapiens OX=9606 GN=HNRNPM PE=1 SV=3	1	0.0120255	47.288	47.288	1	K	EVLNKHSLSGRPLKVKEDPDGEHARRAMQKV	VK(1)EDPDGEHAR	2	3	-0.17443	2994000	145
Q13905	Q13905	Q13905	Rap guanine nucleotide exchange factor 1	RAPGEF1	sp|Q13905|RPGF1_HUMAN Rap guanine nucleotide exchange factor 1 OS=Homo sapiens OX=9606 GN=RAPGEF1 PE=1 SV=3	1	0.0131973	63.48	63.48	1	K	KEVVSALRYFKTIVDKMAIDKKVLEMLPGSA	TIVDK(1)MAIDK	5	2	-0.011817	35514000	113
Q15398	Q15398	Q15398	Disks large-associated protein 5	DLGAP5	sp|Q15398|DLGP5_HUMAN Disks large-associated protein 5 OS=Homo sapiens OX=9606 GN=DLGAP5 PE=1 SV=2	1	0.00984421	47.187	47.187	2	K	SDVRAIRPGPRQTSEKKVSDKEKKVVQPVMP	QTSEK(1)K(1)VSDK	5	2	0.25143	67401000	185
Q15398	Q15398	Q15398	Disks large-associated protein 5	DLGAP5	sp|Q15398|DLGP5_HUMAN Disks large-associated protein 5 OS=Homo sapiens OX=9606 GN=DLGAP5 PE=1 SV=2	1	0.00984421	47.187	47.187	2	K	DVRAIRPGPRQTSEKKVSDKEKKVVQPVMPT	QTSEK(1)K(1)VSDK	6	2	0.25143	67401000	186
Q5TG92	Q5TG92	Q5TG92	Putative uncharacterized protein C1orf195	C1orf195	sp|Q5TG92|CA195_HUMAN Putative uncharacterized protein C1orf195 OS=Homo sapiens OX=9606 GN=C1orf195 PE=2 SV=1	1	0.012955	45.081	45.081		K	RGPKSTASASPRSCLKPSCGKQVCLLLSVRR	SCLK(1)PSCGK	4	2	-0.3006	37917000	35
Q96PK6	Q96PK6	Q96PK6	RNA-binding protein 14	RBM14	sp|Q96PK6|RBM14_HUMAN RNA-binding protein 14 OS=Homo sapiens OX=9606 GN=RBM14 PE=1 SV=2	1	0.00464709	67.726	67.726	1	K	KGQKKGPGLAVQSGDKTKKPGAGDTAFPGTG	GPGLAVQSGDK(1)TK	11	2	-0.27795	0	164
Q96PK6	Q96PK6	Q96PK6	RNA-binding protein 14	RBM14	sp|Q96PK6|RBM14_HUMAN RNA-binding protein 14 OS=Homo sapiens OX=9606 GN=RBM14 PE=1 SV=2	1	0.0269445	52.79	52.79	1	K	GKEVKGKRINVELSTKGQKKGPGLAVQSGDK	INVELSTK(1)GQK	8	2	1.2447	0	149
Q9H4Z3	Q9H4Z3	Q9H4Z3	Phosphorylated CTD-interacting factor 1	PCIF1	sp|Q9H4Z3|CAPAM_HUMAN mRNA (2'-O-methyladenosine-N(6)-)-methyltransferase OS=Homo sapiens OX=9606 GN=PCIF1 PE=1 SV=1	1	0.0201028	47.082	47.082		K	LSRIKFREEAKRLLFKYAEAARRLIESRSAS	LLFK(1)YAEAAR	4	2	0.36399	297000000	290
Q9UPA5	Q9UPA5	Q9UPA5	Protein bassoon	BSN	sp|Q9UPA5|BSN_HUMAN Protein bassoon OS=Homo sapiens OX=9606 GN=BSN PE=1 SV=4	1	0.0100363	94.302	94.302	2	K	IDAKLKYLELGITQRKESLAKDRGGRDYPPL	K(1)ESLAK(1)DR	1	2	0.082242	38616000	2987
Q9UPA5	Q9UPA5	Q9UPA5	Protein bassoon	BSN	sp|Q9UPA5|BSN_HUMAN Protein bassoon OS=Homo sapiens OX=9606 GN=BSN PE=1 SV=4	1	0.0100363	94.302	94.302	2	K	KYLELGITQRKESLAKDRGGRDYPPLRGLGE	K(1)ESLAK(1)DR	6	2	0.082242	38616000	2992
Q6ZU80	Q6ZU80	Q6ZU80	Centrosomal protein of 128 kDa	CEP128	sp|Q6ZU80|CE128_HUMAN Centrosomal protein of 128 kDa OS=Homo sapiens OX=9606 GN=CEP128 PE=1 SV=2	0.999955	0.00873223	49.35	49.35	1	K	MKVEKAHLEEEIAELKKSQAQDKAKLLEMQE	VEKAHLEEEIAELK(1)K	14	2	0.76589	81221000	620
O00409	O00409	O00409	Forkhead box protein N3	FOXN3	sp|O00409|FOXN3_HUMAN Forkhead box protein N3 OS=Homo sapiens OX=9606 GN=FOXN3 PE=1 SV=1	0.999876	1.57263e-06	88.395	88.395	1	K	KVPSDTLPLKKRRTEKPPESDDEEMKEAAGS	TEK(1)PPESDDEEMKEAAGSLLHLAGIR	3	3	-1.2234	37868000	444
Q9UKF2	Q9UKF2	Q9UKF2	Disintegrin and metalloproteinase domain-containing protein 30	ADAM30	sp|Q9UKF2|ADA30_HUMAN Disintegrin and metalloproteinase domain-containing protein 30 OS=Homo sapiens OX=9606 GN=ADAM30 PE=1 SV=2	0.999784	0.0278117	44.132	44.132	1	K	QEESEAKTGQEESKAKTGQEESKANIESKRP	AK(1)TGQEESKANIESK	2	3	0.24895	51338000	765
Q9NZJ4	Q9NZJ4	Q9NZJ4	Sacsin	SACS	sp|Q9NZJ4|SACS_HUMAN Sacsin OS=Homo sapiens OX=9606 GN=SACS PE=1 SV=2	0.584668	0.0115388	53.968	53.968		K	SGRESHKTSSKHQSPKKLKVNSLPEILKEVT	HQSPK(0.585)K(0.415)LK	5	2	-0.2812	17103000	4296
Q86Z14	Q86Z14	Q86Z14	Beta-klotho	KLB	sp|Q86Z14|KLOTB_HUMAN Beta-klotho OS=Homo sapiens OX=9606 GN=KLB PE=1 SV=1	0.5	0.0249	63.486	63.486	1	K	KVRIKGYYAFKLAEEKSKPRFGFFTSDFKAK	LAEEK(0.5)SK(0.5)PR	5	2	0.57016	12771000	937
Q86Z14	Q86Z14	Q86Z14	Beta-klotho	KLB	sp|Q86Z14|KLOTB_HUMAN Beta-klotho OS=Homo sapiens OX=9606 GN=KLB PE=1 SV=1	0.5	0.0249	63.486	63.486	1	K	RIKGYYAFKLAEEKSKPRFGFFTSDFKAKSS	LAEEK(0.5)SK(0.5)PR	7	2	0.57016	12771000	939
